# Supplementary material for: Genetic diversity, phylogeography and molecular clock of the Lutzomyia longipalpis complex (Diptera: Psychodidae)
Source: PLoS Negl Trop Dis. 2018 Jul 5;12(7):e0006614. doi: 10.1371/journal.pntd.0006614 (PMC6049954; doi:10.1371/journal.pntd.0006614)
Supplement: S1 Table — (XLSX) [file pntd.0006614.s001.xlsx]

## Sheet: S1 Table
ID Map: figure 1	ID	Country	Province, Departament or State	Locality	ND4 haplotype	ND4 GenBank number	Cyt b Haplotype	cyt b GenBank number	Reference
16	Arclo2	Argentina	Formosa	Clorinda	H1	MH166358	H39	MH166339	At present study
16	Arclo6	Argentina	Formosa	Clorinda	H2	MH166359	H39	MH166339	At present study
16	Arclo8	Argentina	Formosa	Clorinda	H8	MH166365	H39	MH166339	At present study
16	Arclo12	Argentina	Formosa	Clorinda	H9	MH166366	H47	MH166347	At present study
19	ArCorr3	Argentina	Corrientes	Corrientes	H3	MH166360	H39	MH166339	At present study
19	ArCorr5	Argentina	Corrientes	Corrientes	H2	MH166359	H39	MH166339	At present study
19	ArCorr6	Argentina	Corrientes	Corrientes	H10	MH166367	H39	MH166339	At present study
19	ArCorr7	Argentina	Corrientes	Corrientes	H4	MH166361	H39	MH166339	At present study
19	ArCorr8	Argentina	Corrientes	Corrientes	H11	MH166368	-	-	At present study
19	ArCorr9	Argentina	Corrientes	Corrientes	H4	MH166361	H39	MH166339	At present study
19	ArCorr10	Argentina	Corrientes	Corrientes	H2	MH166359	H40	MH166340	At present study
19	ArCorr11	Argentina	Corrientes	Corrientes	H4	MH166361	H39	MH166339	At present study
19	ArCorr12	Argentina	Corrientes	Corrientes	H12	MH166369	H40	MH166340	At present study
19	ArCorr13	Argentina	Corrientes	Corrientes	H4	MH166361	H39	MH166339	At present study
19	ArCorr14	Argentina	Corrientes	Corrientes	H3	MH166360	H39	MH166339	At present study
19	ArCorr15	Argentina	Corrientes	Corrientes	H2	MH166359	H40	MH166340	At present study
19	ArCorr16	Argentina	Corrientes	Corrientes	H5	MH166362	H39	MH166339	At present study
19	ArCorr17	Argentina	Corrientes	Corrientes	H2	MH166359	H40	MH166340	At present study
19	ArCorr18	Argentina	Corrientes	Corrientes	H2	MH166359	H40	MH166340	At present study
19	ArCorr19	Argentina	Corrientes	Corrientes	H2	MH166359	H40	MH166340	At present study
19	ArCorr20	Argentina	Corrientes	Corrientes	H2	MH166359	H40	MH166340	At present study
19	ArCorr21	Argentina	Corrientes	Corrientes	H13	MH166370	H39	MH166339	At present study
19	ArCorr22	Argentina	Corrientes	Corrientes	H2	MH166359	H40	MH166340	At present study
19	ArCorr23	Argentina	Corrientes	Corrientes	H14	MH166371	H40	MH166340	At present study
19	ArCorr24	Argentina	Corrientes	Corrientes	H2	MH166359	H40	MH166340	At present study
19	ArCorr25	Argentina	Corrientes	Corrientes	H2	MH166359	H40	MH166340	At present study
19	ArCorr26	Argentina	Corrientes	Corrientes	H2	MH166359	H40	MH166340	At present study
19	ArCorr27	Argentina	Corrientes	Corrientes	H2	MH166359	H39	MH166339	At present study
19	ArCorr28	Argentina	Corrientes	Corrientes	H2	MH166359	H40	MH166340	At present study
19	ArCorr29	Argentina	Corrientes	Corrientes	H2	MH166359	H39	MH166339	At present study
19	ArCorr30	Argentina	Corrientes	Corrientes	H2	MH166359	H40	MH166340	At present study
17	ArIg1	Argentina	Misiones	Puerto Iguazú	H1	MH166358	H39	MH166339	At present study
17	ArIg2	Argentina	Misiones	Puerto Iguazú	H5	MH166362	H39	MH166339	At present study
17	ArIg3	Argentina	Misiones	Puerto Iguazú	H2	MH166359	H40	MH166340	At present study
17	ArIg4	Argentina	Misiones	Puerto Iguazú	H2	MH166359	H39	MH166339	At present study
17	ArIg5	Argentina	Misiones	Puerto Iguazú	-	-	H39	MH166339	At present study
17	ArIg6	Argentina	Misiones	Puerto Iguazú	H2	MH166359	H39	MH166339	At present study
17	ArIg7	Argentina	Misiones	Puerto Iguazú	H2	MH166359	H40	MH166340	At present study
17	ArIg8	Argentina	Misiones	Puerto Iguazú	H15	MH166372	H40	MH166340	At present study
17	ArIg9	Argentina	Misiones	Puerto Iguazú	H2	MH166359	H40	MH166340	At present study
17	ArIg10	Argentina	Misiones	Puerto Iguazú	-	-	H40	MH166340	At present study
17	ArIg11	Argentina	Misiones	Puerto Iguazú	H1	MH166358	H39	MH166339	At present study
17	ArIg12	Argentina	Misiones	Puerto Iguazú	H1	MH166358	H39	MH166339	At present study
18	ArRJ174	Argentina	Misiones	San Ignacio	H2	MH166359	H48	MH166348	At present study
18	ArRJ210	Argentina	Misiones	San Ignacio	H6	MH166363	H41	MH166341	At present study
18	ArRJ211	Argentina	Misiones	San Ignacio	H16	MH166373	H49	MH166349	At present study
18	ArRJ212	Argentina	Misiones	San Ignacio	H17	MH166374	H41	MH166341	At present study
18	ArRJ219	Argentina	Misiones	San Ignacio	H6	MH166363	H41	MH166341	At present study
18	ArRJ221	Argentina	Misiones	San Ignacio	H18	MH166375	H41	MH166341	At present study
20	Arst1	Argentina	Corrientes	Santo Tome	-	-	H39	MH166339	At present study
20	Arst2	Argentina	Corrientes	Santo Tome	H19	MH166376	H39	MH166339	At present study
20	Arst3	Argentina	Corrientes	Santo Tome	-	-	H39	MH166339	At present study
20	Arst4	Argentina	Corrientes	Santo Tome	H20	MH166377	H40	MH166340	At present study
20	Arst5	Argentina	Corrientes	Santo Tome	H2	MH166359	H39	MH166339	At present study
20	Arst6	Argentina	Corrientes	Santo Tome	H21	MH166378	H39	MH166339	At present study
20	Arst7	Argentina	Corrientes	Santo Tome	H7	MH166364	H50	MH166350	At present study
20	Arst8	Argentina	Corrientes	Santo Tome	H2	MH166359	H42	MH166342	At present study
20	Arst9	Argentina	Corrientes	Santo Tome	H2	MH166359	H40	MH166340	At present study
20	Arst10	Argentina	Corrientes	Santo Tome	H22	MH166379	H43	MH166343	At present study
20	Arst11	Argentina	Corrientes	Santo Tome	H23	MH166380	H51	MH166351	At present study
20	Arst12	Argentina	Corrientes	Santo Tome	H24	MH166381	H44	MH166344	At present study
15	Artar1	Argentina	Salta	Tartagal	H25	MH166382	H45	MH166345	At present study
15	Artar2	Argentina	Salta	Tartagal	H26	MH166383	H44	MH166344	At present study
15	Artar3	Argentina	Salta	Tartagal	H27	MH166384	H46	MH166346	At present study
15	Artar4	Argentina	Salta	Tartagal	H28	MH166385	H52	MH166352	At present study
15	Artar5	Argentina	Salta	Tartagal	H29	MH166386	H45	MH166345	At present study
15	Artar6	Argentina	Salta	Tartagal	H7	MH166364	H43	MH166343	At present study
15	Artar7	Argentina	Salta	Tartagal	H30	MH166387	H40	MH166340	At present study
15	Artar8	Argentina	Salta	Tartagal	H31	MH166388	H53	MH166353	At present study
15	Artar9	Argentina	Salta	Tartagal	H32	MH166389	H46	MH166346	At present study
15	Artar10	Argentina	Salta	Tartagal	H1	MH166358	H39	MH166339	At present study
15	Artar11	Argentina	Salta	Tartagal	H2	MH166359	H39	MH166339	At present study
15	Artar12	Argentina	Salta	Tartagal	H2	MH166359	H42	MH166342	At present study
15	Artar13	Argentina	Salta	Tartagal	H7	MH166364	H43	MH166343	At present study
15	Artar14	Argentina	Salta	Tartagal	H33	MH166390	H54	MH166354	At present study
15	Artar15	Argentina	Salta	Tartagal	H34	MH166391	H55	MH166355	At present study
15	Artar16	Argentina	Salta	Tartagal	H35	MH166392	H56	MH166356	At present study
6	-	Honduras	Valle	Isla del Tigre	H36	AF293054	-	-	16
5	-	Honduras	Valle	Los Guatales	H37	AF293053	-	-	16
2	-	Honduras	La Paz	Rancho Grande	H39	AF293051	-	-	16
3	-	Honduras	Valle	San Francisco del Coray	H40	AF293050	-	-	16
4	-	Honduras	Choluteca	Pavana	H41	AF293049	-	-	16
4	-	Honduras	Choluteca	Pavana	H42	AF293048	-	-	16
3	-	Honduras	Valle	San Francisco del Coray	H43	AF293047	-	-	16
5	-	Honduras	Valle	Los Guatales	H44	AF293046	-	-	16
5	-	Honduras	Valle	Los Guatales	H45	AF293045	-	-	16
6	-	Honduras	Valle	Isla del Tigre	H46	AF293044	-	-	16
7	-	Costa Rica	Guanacaste	Liberia	H38	AF293052	-	-	16
1	-	Guatemala	El Progreso	Tulamajillo	H47	AF293043	-	-	16
1	-	Guatemala	El Progreso	Tulamajillo	H48	AF293042	-	-	16
1	-	Guatemala	El Progreso	Tulamajillo	H49	AF293041	-	-	16
9	-	Colombia	Santander	Giron	H50	AF293040	-	-	16
9	-	Colombia	Santander	Giron	H51	AF293039	-	-	16
9	-	Colombia	Santander	Giron	H52	AF293038	-	-	16
10	-	Colombia	Huila	El Callejon	H54	AF293036	-	-	16
10	-	Colombia	Huila	El Callejon	H55	AF293035	-	-	16
10	-	Colombia	Huila	El Callejon	H56	AF293034	-	-	16
11	-	Colombia	Huila	Neiva	H57	AF293033	-	-	16
11	-	Colombia	Huila	Neiva	H58	AF293032	-	-	16
8	-	Venezuela	Trujillo	El Batatillo	H53	AF293037	-	-	16
12	-	Brazil	Ceará	Sobral	H59	AF293031	-	-	16
13	-	Brazil	Bahía	Jacobina	H60	AF293030	-	-	16
14	-	Brazil	Minas Gerais	Lapinha Caves	H61	AF293029	-	-	16
14	-	Brazil	Minas Gerais	Lapinha Caves	H62	AF293028	-	-	16
14	-	Brazil	Minas Gerais	Lapinha Caves	H63	AF293027	-	-	16
22	-	Brazil	Pernambuco	Calumbi	H64	AY870863	-	-	42
22	-	Brazil	Pernambuco	Calumbi	H65	AY870862	-	-	42
22	-	Brazil	Pernambuco	Calumbi	H66	AY870861	-	-	42
22	-	Brazil	Pernambuco	Calumbi	H67	AY870860	-	-	42
22	-	Brazil	Pernambuco	Calumbi	H68	AY870859	-	-	42
22	-	Brazil	Pernambuco	Calumbi	H69	AY870858	-	-	42
21	-	Brazil	Pernambuco	Ipojuca	H70	AY870857	-	-	42
21	-	Brazil	Pernambuco	Ipojuca	H71	AY870856	-	-	42
21	-	Brazil	Pernambuco	Ipojuca	H72	AY870855	-	-	42
21	-	Brazil	Pernambuco	Ipojuca	H73	AY870854	-	-	42
21	-	Brazil	Pernambuco	Ipojuca	H74	AY870853	-	-	42
21	-	Brazil	Pernambuco	Ipojuca	H75	AY870852	-	-	42
22	-	Brazil	Pernambuco	Calumbi	H76	AY870851	-	-	42
22	-	Brazil	Pernambuco	Calumbi	H77	AY870850	-	-	42
22	-	Brazil	Pernambuco	Calumbi	H78	AY870849	-	-	42
24	-	Brazil	Pernambuco	Triunfo (Site: TES)	H79	AY870848	-	-	42
24	-	Brazil	Pernambuco	Triunfo (Site: TES)	H80	AY870847	-	-	42
24	-	Brazil	Pernambuco	Triunfo (Site: TES)	H81	AY870846	-	-	42
22	-	Brazil	Pernambuco	Calumbi	H82	AY870845	-	-	42
24	-	Brazil	Pernambuco	Triunfo (Site: TES)	H83	AY870844	-	-	42
23	-	Brazil	Pernambuco	Triunfo (Site: TPZ)	H83	AY870844	-	-	42
23	-	Brazil	Pernambuco	Triunfo (Site: TPZ)	H84	AY870843	-	-	42
23	-	Brazil	Pernambuco	Triunfo (Site: TPZ)	H85	AY870843	-	-	42
24	-	Brazil	Pernambuco	Triunfo (Site: TES)	H85	AY870842	-	-	42
23	-	Brazil	Pernambuco	Triunfo (Site: TPZ)	H86	AY870842	-	-	42
24	-	Brazil	Pernambuco	Triunfo (Site: TES)	H86	AY870841	-	-	42
22	-	Brazil	Pernambuco	Calumbi	H87	AY870840	-	-	42
22	-	Brazil	Pernambuco	Calumbi	H88	AY870839	-	-	42
22	-	Brazil	Pernambuco	Calumbi	H89	AY870838	-	-	42
24	-	Brazil	Pernambuco	Triunfo (Site: TES)	H90	AY870837	-	-	42
23	-	Brazil	Pernambuco	Triunfo (Site: TPZ)	H91	AY870836	-	-	42
22	-	Brazil	Pernambuco	Calumbi	H91	AY870836	-	-	42
24	-	Brazil	Pernambuco	Triunfo (Site: TES)	H91	AY870836	-	-	42
30	-	Brazil	Bahía	Juazeiro	-	-	H1	AF468979	20, 40, 41
25	-	Brazil	Río Grande del Norte	Natal	-	-	H1	AF468979	20, 40, 41
32	-	Brazil	Bahía	F. de Santa Ana	-	-	H1	AF468979	20, 40, 41
31	-	Brazil	Bahía	Monte Santo	-	-	H1	AF468979	20, 40, 41
28	-	Brazil	Pernambuco	Itamaracá	-	-	H1	AF468979	20, 40, 41
25	-	Brazil	Río Grande del Norte	Natal	-	-	H2	AF468980	20, 40, 41
30	-	Brazil	Bahía	Juazeiro	-	-	H2	AF468980	20, 40, 41
33	-	Brazil	Espíritu Santo	Pancas	-	-	H2	AF468980	20, 40, 41
30	-	Brazil	Bahía	Juazeiro	-	-	H3	AF468981	20, 40, 41
28	-	Brazil	Pernambuco	Itamaracá	-	-	H3	AF468981	20, 40, 41
30	-	Brazil	Bahía	Juazeiro	-	-	H4	AF468982	20, 40, 41
30	-	Brazil	Bahía	Juazeiro	-	-	H5	AF468983	20, 40, 41
25	-	Brazil	Río Grande del Norte	Natal	-	-	H7	AF468985	20, 40, 41
30	-	Brazil	Bahía	Juazeiro	-	-	H7	AF468985	20, 40, 41
32	-	Brazil	Bahía	F. de Santa Ana	-	-	H7	AF468985	20, 40, 41
25	-	Brazil	Río Grande del Norte	Natal	-	-	H8	AF468986	20, 40, 41
29	-	Brazil	Pernambuco	Calumbi	-	-	H8	AF468986	20, 40, 41
30	-	Brazil	Bahía	Juazeiro	-	-	H8	AF468986	20, 40, 41
33	-	Brazil	Espiritu Santo	Pancas	-	-	H8	AF468986	20, 40, 41
25	-	Brazil	Río Grande del Norte	Natal	-	-	H9	AF468987	20, 40, 41
26	-	Brazil	Paraíba	Patos	-	-	H9	AF468987	20, 40, 41
28	-	Brazil	Pernambuco	Itamaracá	-	-	H9	AF468987	20, 40, 41
30	-	Brazil	Bahía	Juazeiro	-	-	H9	AF468987	20, 40, 41
25	-	Brazil	Río Grande del Norte	Natal	-	-	H10	AF468988	20, 40, 41
26	-	Brazil	Paraíba	Patos	-	-	H10	AF468988	20, 40, 41
30	-	Brazil	Bahía	Juazeiro	-	-	H10	AF468988	20, 40, 41
30	-	Brazil	Bahía	Juazeiro	-	-	H12	AF468990	20, 40, 41
30	-	Brazil	Bahía	Juazeiro	-	-	H13	AF468991	20, 40, 41
25	-	Brazil	Río Grande del Norte	Natal	-	-	H14	AF468992	20, 40, 41
31	-	Brazil	Bahía	Monte Santo	-	-	H14	AF468992	20, 40, 41
32	-	Brazil	Bahía	F. de Santa Ana	-	-	H14	AF468992	20, 40, 41
25	-	Brazil	Río Grande del Norte	Natal	-	-	H15	AF468993	20, 40, 41
27	-	Brazil	Paraíba	João Pessoa	-	-	H15	AF468993	20, 40, 41
25	-	Brazil	Río Grande del Norte	Natal	-	-	H16	AF468994	20, 40, 41
25	-	Brazil	Río Grande del Norte	Natal	-	-	H17	AF468995	20, 40, 41
25	-	Brazil	Río Grande del Norte	Natal	-	-	H18	AF468996	20, 40, 41
32	-	Brazil	Bahía	F. de Santa Ana	-	-	H18	AF468996	20, 40, 41
25	-	Brazil	Río Grande del Norte	Natal	-	-	H19	AF468997	20, 40, 41
25	-	Brazil	Río Grande del Norte	Natal	-	-	H20	AF468998	20, 40, 41
25	-	Brazil	Río Grande del Norte	Natal	-	-	H21	AF468999	20, 40, 41
33	-	Brazil	Espiritu Santo	Pancas	-	-	H22	AF480170	20, 40, 41
33	-	Brazil	Espiritu Santo	Pancas	-	-	H23	AF480171	20, 40, 41
33	-	Brazil	Espiritu Santo	Pancas	-	-	H24	AF480172	20, 40, 41
28	-	Brazil	Pernambuco	Itamaracá	-	-	H25	AF480173	20, 40, 41
28	-	Brazil	Pernambuco	Itamaracá	-	-	H26	AF480174	20, 40, 41
28	-	Brazil	Pernambuco	Itamaracá	-	-	H27	AF480175	20, 40, 41
32	-	Brazil	Bahía	F. de Santa Ana	-	-	H29	AF480177	20, 40, 41
32	-	Brazil	Bahía	F. de Santa Ana	-	-	H30	AF480178	20, 40, 41
32	-	Brazil	Bahía	F. de Santa Ana	-	-	H31	AF480179	20, 40, 41
31	-	Brazil	Bahía	Monte Santo	-	-	H32	AF480180	20, 40, 41
31	-	Brazil	Bahía	Monte Santo	-	-	H33	AF480181	20, 40, 41
29	-	Brazil	Pernambuco	Calumbi	-	-	H34	EF107662	20, 40, 41
29	-	Brazil	Pernambuco	Calumbi	-	-	H35	EF107663	20, 40, 41
27	-	Brazil	Paraíba	João Pessoa	-	-	H36	EF107664	20, 40, 41
26	-	Brazil	Paraíba	Patos	-	-	H37	EF107665	20, 40, 41
26	-	Brazil	Paraíba	Patos	-	-	H38	EF107666	20, 40, 41
33	-	Brazil	Espiritu Santo	Pancas	-	-	HPES	HM030727	20, 40, 41
34	-	Venezuela	Guárico	Altagracia de Orituco	-	-	HVAL	AF448542	37
